# Supplementary material for: The Association between Serum Creatinine/Cystatin C Ratio and Cardiovascular Morbidity and Mortality: Insights from NHANES
Source: Rev Cardiovasc Med. 2023 Sep 25;24(9):275. doi: 10.31083/j.rcm2409275 (PMC11270077; doi:10.31083/j.rcm2409275)
Supplement: Supplementary file 1 [file 2153-8174-24-9-275-s1.zip]

Archive with 1 entries (1 files):
- 2153-8174-24-9-275-s1.docx
